# Supplementary material for: Serum Trimethylamine-N-Oxide and Its Precursors as a Diagnostic Biomarker Panel for Non-Muscle-Invasive Bladder Cancer
Source: Int J Mol Sci. 2026 Apr 17;27(8):3591. doi: 10.3390/ijms27083591 (PMC13115581; doi:10.3390/ijms27083591)
Supplement: Supplementary file 1 [file ijms-27-03591-s001.zip]

Archive with 1 entries (1 files):
- ijms-4201438-supplementary.pdf
